# Supplementary material for: Fused Imidazotriazole-Based Therapeutics: A Multidisciplinary Study Against Diabetes-Linked Enzymes Alpha-Amylase and Alpha-Glucosidase Using In Vitro and In Silico Methods
Source: Pharmaceuticals (Basel). 2025 Sep 5;18(9):1333. doi: 10.3390/ph18091333 (PMC12472753; doi:10.3390/ph18091333)
Supplement: Supplementary file 1 [file pharmaceuticals-18-01333-s001.zip]

Archive with 1 entries (1 files):
- pharmaceuticals-3842086-supplementary.pdf
